# Supplementary material for: The conservation and functionality of the oxygen-sensing enzyme Factor Inhibiting HIF (FIH) in non-vertebrates
Source: PLoS One. 2019 Apr 29;14(4):e0216134. doi: 10.1371/journal.pone.0216134 (PMC6488082; doi:10.1371/journal.pone.0216134)
Supplement: S1 Table — List of species examined, with taxonomic name abbreviations used in various figures. Accessions of sequences (in NCBI, Uniprot, or Ensembl format), used to infer the conservation of FIH, HIF-α/CAD, PHD or Notch homologs in different species together with BLAST support data are shown, as well as accessions of sequences cloned in this work. (XLSX) [file pone.0216134.s004.xlsx]

## Sheet: Sheet1
Species full name	Name abbreviation		BLAST search sequence accessions
	Figs 3, 4, 5, S2 Fig, S4 Fig	Figs 3, 6, 7, 8, 9, S1 Fig, S2 Fig, S3 Fig	HIF/CAD									FIH				Notch				PHD
			BLAST Query sequence	Query top hit in reciprocal BLAST**	% Query coverage	E value	% identity	Sequence/Hit Accession	% Query coverage	E value	% identity	Sequence/Hit Accession	% Query coverage	E value	% identity	Hit Accession	% Query coverage	E value	% identity	Hit Accession	% Query coverage	E value	% identity
Acanthoscurria geniculata	A. geniculata		f.l. hsHIF-1alpha (NP_001521.1)	n/a				GAZS01042863.1	32	1e-53	46	GAZS01040759.1	91	3e-139	62
Achipteria coleoptrata	A. coleoptrata		f.l. hsHIF-1alpha (NP_001521.1)	n/a				LBFM01010897.1	36	8e-43	35	n/a	n/a	n/a	n/a
Acropora cervicornis	A. cervicornis		f.l. hsHIF-1alpha (NP_001521.1)	n/a				GASU01031197.1	43	5e-77	39	GASU01086499.1	69	1e-108	62
Acropora millepora	A. millepora	am	f.l. hsHIF-1alpha (NP_001521.1)	n/a				JR993532.1	43	4e-78	39	JR978165.1	88	4e-139	61
Acyrthosiphon pisum	A. pisum		f.l. hsHIF-1alpha (NP_001521.1)	n/a				XP_008186097.1	53	9e-109	46	J9JSB5	n/a	n/a	n/a
Adelges tsugae	A. tsugae		f.l. hsHIF-1alpha (NP_001521.1)	n/a				GBJX01016343.1	38	2e-85	43	GBJX01002918.1	92	5e-133	55
Aedes aegypti	A. aegypti		f.l. hsHIF-1alpha (NP_001521.1)	n/a				GFNA01335903.1	40	1e-95	46	n/a	n/a	n/a	n/a
Agrilus planipennis	A. planipennis		n/a	n/a				JENH01039833.1^	n/a	n/a	n/a	JENH01041295.1	93	1e-85	52
			hsHIF-1alpha (NP_001521.1, last 46 aa)	n/a				JENH01039831.1	63	0.11	59
Amphimedon queenslandica	A. queenslandica		f.l. hsHIF-1alpha (NP_001521.1)	n/a				XP_011403284.1	39	5e-50	31	XP_011405699.1	92	9e-134	54
Anopheles gambiae	A. gambiae		f.l. hsHIF-1alpha (NP_001521.1)	n/a				XP_311959.5	40	3e-97	45	n/a	n/a	n/a	n/a
Anoplophora glabripennis	A. glabripennis		f.l. hsHIF-1alpha (NP_001521.1)	n/a				GALX01004757.1	52	2e-63	35	GALX01005614.1	95	4e-143	59
Anthopleura elegantissima	A. elegantissima		f.l. hsHIF-1alpha (NP_001521.1)	n/a				GBXJ01093209.1	37	2e-69	42	GBXJ01075923.1	92	7e-152	62
Apis mellifera	A. mellifera		f.l. hsHIF-1alpha (NP_001521.1)	n/a				GAZV01026813.1	40	2e-96	47	n/a	n/a	n/a	n/a
Aplysia californica	A. californica		f.l. hsHIF-1alpha (NP_001521.1)	n/a				XP_012941668.1	53	2e-68	37	XP_005092336.1	90	3e-142	61
Aretaon asperrimus	A. asperrimus		f.l. hsHIF-1alpha (NP_001521.1)	n/a				GAWC01052715.1	39	1e-104	49	GAWC01042707.1	92	1e-146	62
Ascaris suum	A. suum		n/a	n/a				E0D3G8	n/a	n/a	n/a	n/a	n/a	n/a	n/a
Atta cephalotes	A. cephalotes		f.l. hsHIF-1alpha (NP_001521.1)	n/a				ADTU01016102.1	36	9e-12	46	n/a	n/a	n/a	n/a
			n/a	n/a				W4W9N7	n/a	n/a	n/a
			n/a	n/a				ADTU01016101.1^	n/a	n/a	n/a
Aurelia aurita	A. aurita		f.l. hsHIF-1alpha (NP_001521.1)	n/a				GBRG01178839.1	39	2e-60	33	GBRG01143675.1	91	2e-132	56
Belgica antarctica	B. antarctica		f.l. hsHIF-1alpha (NP_001521.1)	n/a				JPYR01000101.1	34	3e-36	40	n/a	n/a	n/a	n/a
			L. longipalpis (Augustus prediction$$)	hypoxia-inducible factor 1-alpha isoform 2, NP_851397.1	34	3e-79	47	GAAK01009220.1^	17	2e-51	66
			f.l. hsHIF-1alpha (NP_001521.1)	n/a				GAAK01009221.1	30	3e-62	44
Bigelowiella natans	B. natans		f.l. hsHIF-1alpha (NP_001521.1)	n/a				n/a	n/a	n/a	n/a	ADNK01000828.1	39	7e-30	36
Biomphalaria glabrata	B. glabrata		f.l. hsHIF-1alpha (NP_001521.1)	n/a				XP_013080743.1	46	3e-72	39	XP_013066479.1	91	9e-138	58
Bithynia siamensis	B. siamensis		f.l. hsHIF-1alpha (NP_001521.1)	n/a				GAGS01028854.1	65	3e-99	38	GAGS01059024.1	91	6e-138	59
Bombyx mori	B. mori		f.l. hsHIF-1alpha (NP_001521.1)	n/a				XP_004921884.2	48	5e-110	43	n/a	n/a	n/a	n/a
Branchiostoma floridae	B. floridae		f.l. hsHIF-1alpha (NP_001521.1)	n/a				AGX25238.1	49	6e-157	55	XP_002596261.1	63	2e-77	53
Caenorhabditis elegans	C. elegans		f.l. hsHIF-1alpha (NP_001521.1)	n/a				NP_001023891.2	40	9e-41	30	n/a	n/a	n/a	n/a
Caligus rogercresseyi	C. rogercresseyi		f.l. hsHIF-1alpha (NP_001521.1)	n/a				GAZX01012797.1	49	0	63	n/a	n/a	n/a	n/a
			hsHIF-1alpha (NP_001521.1, last 46 aa)	n/a				GAZX01041961.1	100	6e-06	70
Capitella teleta	C. teleta		f.l. hsHIF-1alpha (NP_001521.1)	n/a				AMQN01016923.1	35	4e-20	54	ELU06865.1	94	2e-150	61
Capsaspora owczarzaki	C. owczarzaki	co	f.l. hsHIF-1alpha (NP_001521.1)	n/a				n/a	n/a	n/a	n/a	XM_004349232.2	59	2e-85	59
Catajapyx aquilonaris	C. aquilonaris		f.l. hsHIF-1alpha (NP_001521.1)	n/a				JYFJ01001509.1	26	3e-27	42	JYFJ01015853.1	63	8e-61	76
			f.l. hsHIF-1alpha (NP_001521.1)	n/a				JYFJ01001507.1	4	0.006	55	JYFJ01050440.1	31	8e-19	57
Centruroides sculpturatus	C. sculpturatus		f.l. hsHIF-1alpha (NP_001521.1)	n/a				XP_023242372.1	46	5e-132	56	AXZI01151716.1	9	0.3	58
			n/a	n/a								AXZI01151718.1	23	3e-15	49
			n/a	n/a								AXZI01123975.1	15	1e-13	75
			n/a	n/a								AXZI01167130.1	18	1e-16	67
			n/a	n/a								AXZI01167124.1	16	2e-18	68
			f.l. hsHIF-1alpha (NP_001521.1)	n/a								AXZI01167123.1	13	0.001	57
Chrysochromulina sp. CCMP291	Chrysochromulina		f.l. hsHIF-1alpha (NP_001521.1)	n/a				N/A	n/a	n/a	n/a	KOO24292.1	88	3e-84	40
Chrysopa pallens	C. pallens		f.l. hsHIF-1alpha (NP_001521.1)	n/a				GAGF01002959.1	16	7e-41	57	GAGF01028411.1	92	9e-146	62
Cimex lectularius	C. lectularius		f.l. hsHIF-1alpha (NP_001521.1)	n/a				JHUN01031982.1	31	4e-11	48	XP_014247507.1	93	5e-134	56
Ciona intestinalis	C. intestinalis		f.l. hsHIF-1alpha (NP_001521.1)	n/a				NP_001071731.1	46	1e-87	41	XP_002127294.1	n/a	n/a	n/a
Cipangopaludina cathayensis	C. cathayensis		f.l. hsHIF-1alpha (NP_001521.1)	n/a				GCEL01006144.1	69	2e-101	39	GCEL01143659.1	91	1e-141	60
Coboldia fuscipes	C. fuscipes		f.l. hsHIF-1alpha (NP_001521.1)	n/a				JXOR01000345.1	33	2e-36	35	n/a	n/a	n/a	n/a
Conus tribblei	C. tribblei		hsHIF-1alpha (NP_001521.1, last 46 aa)	n/a				LFLW010101696.1	91	0.005	55	LFLW010445533.1	35	1e-13	47
												LFLW010024362.1	30	1e-14	57
Crassostrea gigas	C. gigas		f.l. hsHIF-1alpha (NP_001521.1)	n/a				NP_001292266.1	68	5e-118	38	GECI01020989.1	91	2e-135	58
												HS168441.1	64	4e-50	41
Culex quinquefasciatus	C. quinquefasciatus		f.l. hsHIF-1alpha (NP_001521.1)	n/a				AAWU01005035.1	36	9e-46	42	n/a	n/a	n/a	n/a
Danaus plexippus	D. plexippus		f.l. hsHIF-1alpha (NP_001521.1)	n/a				EHJ70114.1	45	7e-96	41	n/a	n/a	n/a	n/a
Danio rerio	D. rerio		n/a	n/a				Q6EHI4	n/a	n/a	n/a	NP_958904.1	93	0	84
Daphnia pulex	D. pulex		f.l. hsHIF-1alpha (NP_001521.1)	n/a				EFX84860.1	52	3e-108	40	n/a	n/a	n/a	n/a
Dermatophagoides farinae	D. farinae		f.l. hsHIF-1alpha (NP_001521.1)	n/a				ASGP01003083.1	6	0.0004	46	n/a	n/a	n/a	n/a
Diaphorina citri	D. citri		n/a	n/a				n/a	n/a	n/a	n/a	GACJ01017357.1	91	8e-120	55
Dirofilaria immitis	D. immitis		f.l. hsHIF-1alpha (NP_001521.1)	n/a				JR913206.1	39	2e-29	25	n/a	n/a	n/a	n/a
Diuraphis noxia	D. noxia		f.l. hsHIF-1alpha (NP_001521.1)	n/a				LMYM01000385.1	35	2e-09	44	JOTR01000034.1	81	8e-46	62
Drosophila melanogaster	D. melanogaster		n/a	n/a				Q24167	n/a	n/a	n/a	n/a	n/a	n/a	n/a
Drosophila yakuba	D. yakuba		f.l. hsHIF-1alpha (NP_001521.1)	n/a				XP_002099350.1	42	5e-91	41	n/a	n/a	n/a	n/a
Elliptio complanata	E. complanata		f.l. hsHIF-1alpha (NP_001521.1)	n/a				GAHW01003327.1	46	3e-101	42	GAHW01004115.1	90	1e-140	62
Ephemera danica	E. danica		n/a	n/a				n/a	n/a	n/a	n/a	AYNC01023709.1	83	2e-19	52
Emiliania huxleyi	E. huxleyi		f.l. hsHIF-1alpha (NP_001521.1)	n/a				n/a	n/a	n/a	n/a	AHAL01001747.1	83	3e-37	35
Eriocheir sinensis	E. sinensis		f.l. hsHIF-1alpha (NP_001521.1)	n/a				AHH85804.1	42	4e-88	43	JR726535.1	46	5e-44	51
												JR732065.1	19	5e-29	75
Exaiptasia pallida	E. pallida		N. vectensis (AII22158.1)	hypoxia-inducible factor 1-alpha isoform 2, NP_851397.1	53	8e-95	43	JV102340.1	90	0	55	JV121053.1	89	7e-75	40
Folsomia candida	F. candida		f.l. hsHIF-1alpha (NP_001521.1)	n/a				GAMN01008477.1	18	9e-06	30	GAMN01012133.1	89	5e-94	55
Frankliniella occidentalis	F. occidentalis		hsHIF-1alpha (NP_001521.1, last 46 aa)	n/a				JMDY02000346.1	29	1e-34	41	JMDY01047878.1	74	1e-49	49
								JMDY02000350.1^	n/a	n/a	n/a
Gallus gallus	G. gallus		n/a	n/a				Q9YIB9	n/a	n/a	n/a	XP_426507.2	94	0	92
Gerris buenoi	G. buenoi		f.l. hsHIF-1alpha (NP_001521.1)	n/a				JHBY02066328.1	21	2e-08	44	JHBY01271585.1	82	2e-18	83
			f.l. hsHIF-1alpha (NP_001521.1)	n/a				JHBY0206630.1	5	9e-09	57
			n/a	n/a				JHBY0206632.1^	n/a	n/a	n/a
Glycera dibranchiata	G. dibranchiata		f.l. hsHIF-1alpha (NP_001521.1)	n/a				GASB01013864.1	38	1e-98	48	GASB01091463.1	35	4e-55	65
												GASB01107765.1	29	3e-31	52
												GASB01044504.1	20	7e-21	58
Graminella nigrifrons	G. nigrifrons		f.l. hsHIF-1alpha (NP_001521.1)	n/a				GAQX01031301.1 (with correction from GAQX01008750.1)	39	3e-90	49	GAQX01011515.1	92	8e-141	61
Guillardia theta	G. theta		f.l. hsHIF-1alpha (NP_001521.1)	n/a				n/a	n/a	n/a	n/a	XP_005833771.1 adjusted through manual inspection of Guith1_scaffold_29:693332-695003	69	2e-53	39
Halyomorpha halys	H. halys		f.l. hsHIF-1alpha (NP_001521.1)	n/a				JMPT01057794.1	30	8e-30	39	XP_014292816.1	93	1e-139	58
Homalodisca vitripennis	H. vitripennis		f.l. hsHIF-1alpha (NP_001521.1)	n/a				JJNS02001464.1	35	2e-14	53	JJNS01258246.1	92	4e-39	66
Homo sapiens	H. sapiens	hs	n/a	n/a				NP_001521.1	n/a	n/a	n/a	NP_060372.2	n/a	n/a	n/a
Hydra vulgaris	H. vulgaris		f.l. hsHIF-1alpha (NP_001521.1)	n/a				GAOL01020423.1	39	6e-62	36	n/a	n/a	n/a	n/a
Hypochthonius rufulus	H. rufulus		f.l. hsHIF-1alpha (NP_001521.1)	n/a				LBFL01000455.1	35	6e-46	37	n/a	n/a	n/a	n/a
Hypothenemus hampei	H. hampei		f.l. hsHIF-1alpha (NP_001521.1)	n/a				LBGY01000783.1	41	2e-34	36	GDLS01013700.1	92	1e-127	56
Ixodes ricinus	I. ricinus		f.l. hsHIF-1alpha (NP_001521.1)	n/a				GANP01001023.1	48	1e-91	39	GEFM01003969.1	91	1e-128	57
Ixodes scapularis	I. scapularis		f.l. hsHIF-1alpha (NP_001521.1)	n/a				PKSA02004418.1	32	2e-11	68	XP_002412378.1	91	6e-131	57
Kerria lacca	K. lacca		f.l. hsHIF-1alpha (NP_001521.1)	n/a				GBDO01050052.1	39	2e-87	45	GBDY01024240.1	92	1e-133	58
Latrodectus geometricus	L. geometricus		A. geniculata (GAZS01042863.1)	unamed protein product%, BAG59438.1	22	2e-45	46	GBJM01021346.1	80	4e-142	48	GBJM01074990.1	22	3e-27	65
												GBJM01139703.1	33	1e-12	60
Latrodectus hesperus	L. hesperus		f.l. hsHIF-1alpha (NP_001521.1)	n/a				JJRX02022450.1	5	5e-06	53	n/a	n/a	n/a	n/a
Leptinotarsa decemlineata	L. decemlineata		f.l. hsHIF-1alpha (NP_001521.1)	n/a				AKG92758.1	42	5e-104	48	AYNB01264349.1	50	1e-38	67
Lingula anatina	L. anatina		f.l. hsHIF-1alpha (NP_001521.1)	n/a				XP_013386588.1	69	8e-132	41	XP_013399751.1	59	1e-67	52
												XP_013385380.1	59	2e-101	66
Lottia gigantea	L. gigantea		f.l. hsHIF-1alpha (NP_001521.1)	n/a				XP_009065767.1	40	1e-115	49	XP_009061887.1	97	2e-143	57
			f.l. hsHIF-1alpha (NP_001521.1)	n/a				AMQO01005333.1	37	2e-21	38
Lutzomyia longipalpis	L. longipalpis		f.l. hsHIF-1alpha (NP_001521.1)	n/a				AJWK01003744.1	30	2e-41	35	n/a	n/a	n/a	n/a
			f.l. hsHIF-1alpha (NP_001521.1)	n/a				AJWK01020159.1	3	7.5	62
Lymnaea stagnalis	L. stagnalis		L. gigantea (XP_009065767.1)	hypoxia-inducible factor 1-alpha isoform 2, NP_851397.1	98	2e-119	50	FX182040.1	99	4e-144	58	FX195979.1	91	1e-134	58
Macrosiphum euphorbiae	M. euphorbiae		f.l. hsHIF-1alpha (NP_001521.1)	n/a				GAOM01000393.1	40	1e-85	43	GAOM01008298.1	60	7e-103	66
Manduca sexta	M. sexta		f.l. hsHIF-1alpha (NP_001521.1)	n/a				JO830954. 1 (TSA)	45	2e-93	41	n/a	n/a	n/a	n/a
Metaseiulus occidentalis	M. occidentalis		f.l. hsHIF-1alpha (NP_001521.1)	n/a				AFFJ01003537.1	37	4e-40	32	n/a	n/a	n/a	n/a
Monosiga brevicollis	M. brevicollis		f.l. hsHIF-1alpha (NP_001521.1)	n/a				n/a	n/a	n/a	n/a	XP_001746653.1, MONBRscaffold_13_Cont6513735-5610	56	1e-44	39
Mus musculus	M. musculus	mm	f.l. hsHIF-1alpha (NP_001521.1)	n/a				XP_006515541.1	100	0	89	NP_795932.2	100	0	97
Mytilus californianus	M. californianus		f.l. hsHIF-1alpha (NP_001521.1)	n/a				GFIB01004930.1	45	9e-98	42	ES388484.1	81	8e-117	58
Mytilus galloprovincialis	M. galloprovincialis		C. gigas (NP_001292266.1)	hypoxia-inducible factor 1-alpha isoform 2, NP_851397.1	73	1e-118	38	GAEM01008058.1	45	4e-64	43	APJB011402588.1	14	4e-14	67
			M. galloprovincialis (GAEM01008058.1)	Hybrid transcript with similarity to both HIF-1a and valosin-containing protein (VCP). BAG65259.1% is the highest scoring non-VCP sequence.	37	0.12	26	APJB012289695.1	10	2e-15	100	APJB010444105.1	15	2e-18	69
												APJB010709852.1	10	4e-12	76
												APJB010124412.1	12	2e-08	62
Nasonia giraulti	N. giraulti		N. vitripennis (K7J1G8)	hypoxia-inducible factor 1-alpha isoform 2, NP_851397.1	35	2e-114	47	GBEC01012569.1	98	0	91	n/a	n/a	n/a	n/a
Nasonia vitripennis	N. vitripennis		n/a	n/a				K7J1G8	n/a	n/a	n/a	n/a	n/a	n/a	n/a
Nematostella vectensis	N. vectensis		f.l. hsHIF-1alpha (NP_001521.1)	n/a				AII22158.1	44	4e-94	44	XP_001622915.1	88	1e-145	60
												ABAV01028117.1	79	8e-71	60
Nicrophorus vespilloides	N. vespilloides		f.l. hsHIF-1alpha (NP_001521.1)	n/a				LJCH01000051.1	31	1e-15	47	LJCH01001535.1	92	3e-99	70
Nilaparvata lugens	N. lugens		G. nigrifrons (GAQX01031301.1*)	hypoxia-inducible factor 1-alpha isoform 2, NP_851397.1	33	8e-98	49	AOSB01042032.1	16	6e-19	65	AOSB01079586.1	44	2e-20	83
			G. nigrifrons (GAQX01031301.1*)	hypoxia-inducible factor 1-alpha isoform 2, NP_851397.1	33	8e-98	49	AOSB01042030.1	5	3e-08	72
Octopus bimaculoides	O. bimaculoides		n/a	n/a				LGKD01227265.1^	n/a	n/a	n/a	LGKD01222849.1	37	2e-10	42
			f.l. hsHIF-1alpha (NP_001521.1)	n/a				LGKD01227266.1	27	4e-09	49
			hsHIF-1alpha (NP_001521.1, last 46 aa)	n/a				LGKD01227268.1	76	2e-05	63
Oncopeltus fasciatus	O. fasciatus		f.l. hsHIF-1alpha (NP_001521.1)	n/a				JHQO02059329.1	12	1e-11	38	JHQO01145724.1	29	9e-29	71
Onthophagus taurus	O. taurus		f.l. hsHIF-1alpha (NP_001521.1)	n/a				JHOM01020038.1	35	5e-13	49	JHOM01013177.1	90	1e-76	75
Orchesella cincta	O. cincta		f.l. hsHIF-1alpha (NP_001521.1)	n/a				ODN05678.1	45	4e-80	38	GAMM01006870.1	92	1e-95	45
Ornithodoros rostratus	O. rostratus		I. ricinus (GANP01001023.1)	hypoxia-inducible factor 1-alpha isoform 2, NP_851397.1	55	1e-100	41	GCJJ01003489.1	46	1e-114	60	GCJJ01003944.1	90	4e-130	57
Ornithorhynchus anatinus	O. anatinus		f.l. hsHIF-1alpha (NP_001521.1)	n/a				XP_007659416.1	98	0	81	XP_001514980.2	83	0	97
Pachypsylla venusta	P. venusta		f.l. hsHIF-1alpha (NP_001521.1)	n/a				GAOP01127221.1	36	9e-41	44	GAOP01104068.1	91	2e-125	56
Parasteatoda tepidariorum	P. tepidariorum		f.l. hsHIF-1alpha (NP_001521.1)	n/a				IACA01107681.1	11	3e-13	52	n/a	n/a	n/a	n/a
Pecten maximus	P. maximus		f.l. hsHIF-1alpha (NP_001521.1)	n/a				GGAF01006753.1	26	6e-51	49	GAOX01009726.1	31	1e-31	56
												GAOX01013287.1	22	9e-30	65
Pediculus humanus corporis	P. humanus		f.l. hsHIF-1alpha (NP_001521.1)	n/a				XP_002431762.1	39	5e-120	49	XP_002428892.1	92	6e-143	58
			f.l. hsHIF-1alpha (NP_001521.1)	n/a				AAZO01006644.1	35	2e-40	39
Plasmodiophora brassicae	P. brassicae		f.l. hsHIF-1alpha (NP_001521.1)	n/a				N/A	n/a	n/a	n/a	CEP03475.1	70	1e-24	30
Platynothrus peltifer	P. peltifer		f.l. hsHIF-1alpha (NP_001521.1)	n/a				LBFO01082474.1	36	1e-44	38	n/a	n/a	n/a	n/a
Pogonus chalceus	P. chalceus		f.l. hsHIF-1alpha (NP_001521.1)	n/a				JU414573.1	39	4e-100	50	JU421827.1	92	5e-135	58
Porites australiensis	P. australiensis		A. millepora (JR993532.1)	hypoxia-inducible factor 1-alpha isoform 2, NP_851397.1	32	3e-80	39	FX452143.1	98	0	73	FX452263.1	91	4e-148	63
Priapulus caudatus	P. caudatus		f.l. hsHIF-1alpha (NP_001521.1)	n/a				AXZU02010368.1	38	1e-13	58	AXZU02041754.1	91	1e-37	73
			f.l. hsHIF-1alpha (NP_001521.1)	n/a				AXZU02010375.1	3	0.28	55
Pseudodiploria strigosa	P. strigosa		f.l. hsHIF-1alpha (NP_001521.1)	n/a				CCMS01231372.1	37	2e-68	41	CCMS01195841.1	91	7e-148	61
Rhipicephalus pulchellus	R. pulchellus		f.l. hsHIF-1alpha (NP_001521.1)	n/a				GACK01002207.1	39	6e-76	40	GACK01005465.1	91	1e-133	58
Rhodnius prolixus	R. prolixus		f.l. hsHIF-1alpha (NP_001521.1)	n/a				ACPB03016122.1	22	9e-11	38	ACPB03021203.1	59	5e-17	78
			f.l. hsHIF-1alpha (NP_001521.1)	n/a				ACPB03016123.1	5	6e-07	55	ACPB03021202.1	29	2e-18	66
Rhynchophorus ferrugineus	R. ferrugineus		f.l. hsHIF-1alpha (NP_001521.1)	n/a				JR486415.1 (frameshifts)	42	3e-83	49	JR474686.1	92	3e-128	57
Saccoglossus kowalevskii	S. kowalevskii		f.l. hsHIF-1alpha (NP_001521.1)	n/a				ACQM01015881.1	37	9e-16	56	ACQM01047951.1	21	2e-20	55
			hsHIF-1alpha (NP_001521.1, last 46 aa)	n/a				ACQM01015878.1	91	9e-06	55	ACQM01121513.1	15	2e-15	68
												ACQM01067533.1	26	5e-21	75
												ACQM01067535.1	12	1e-10	64
Saccostrea glomerata	S. glomerata		f.l. hsHIF-1alpha (NP_001521.1)	n/a				GBJD01013608.1 (frameshifts)	45	3e-98	45	GBJD01003981.1	90	4e-105	58
Salpingoeca rosetta	S. rosetta	sr	f.l. hsHIF-1alpha (NP_001521.1)	n/a				n/a	n/a	n/a	n/a	XP_004998739.1	89	4e-111	49
Sarcoptes scabiei	S. scabiei		f.l. hsHIF-1alpha (NP_001521.1)	n/a				JXLN01003730.1	8	0.0005	47	n/a	n/a	n/a	n/a
Scylla olivacea	S. olivacea		E. sinensis (AHH85804.1)	hypoxia-inducible factor 1-alpha isoform 2, NP_851397.1	32	2e-88	42	GDRN01073889.1	100	0	73	GDRN01087919.1	91	4e-140	63
Sipyloidea sipylus	S. sipylus		f.l. hsHIF-1alpha (NP_001521.1)	n/a				GAWF01063806.1	31	1e-80	47	GAWF01051418.1	32	1e-20	45
												GAWF01011937.1	54	3e-94	68
Solenopsis invicta	S. invicta		n/a	n/a				E9IBM6	n/a	n/a	n/a	n/a	n/a	n/a	n/a
			f.l. hsHIF-1alpha (NP_001521.1)	n/a				AEAQ01002372.1	32	3e-11	43
Steganacarus magnus	S. magnus		f.l. hsHIF-1alpha (NP_001521.1)	n/a				LBFN01101262.1	15	9e-09	53	n/a	n/a	n/a	n/a
Stegodyphus mimosarum	S. mimosarum		f.l. hsHIF-1alpha (NP_001521.1)	n/a				KFM60348.1	3	0.015	61	n/a	n/a	n/a	n/a
Strigamia maritima	S. maritima		f.l. hsHIF-1alpha (NP_001521.1)	n/a				AFFK01021574.1	42	5e-30	41	AFFK01019963.1	94	1e-52	70
Strongylocentrotus purpuratus	S. purpuratus		f.l. hsHIF-1alpha (NP_001521.1)	n/a				XP_783102.3	73	2e-136	40	GAVU01022695.1	92	8e-143	58
Stylophora pistillata	S. pistillata		f.l. hsHIF-1alpha (NP_001521.1)	n/a				GARY01000726.1	39	3e-77	39	GARY01026149.1	85	6e-142	61
Teleogryllus commodus	T. commodus		hsHIF-1alpha (NP_001521.1, last 46 aa)	n/a				n/a	n/a	n/a	n/a	GBHB01006706.1	92	3e-136	61
Taeniopygia guttata	T. guttata		f.l. hsHIF-1alpha (NP_001521.1)	n/a				XP_002200394.2	99	0	77	XP_002194573.3	97	0	89
Tetranychus urticae	T. urticae		n/a	n/a				T1JXU6	n/a	n/a	n/a	n/a	n/a	n/a	n/a
Tityus serrulatus	T. serrulatus		f.l. hsHIF-1alpha (NP_001521.1)	n/a				GBZU01019859.1	53	8e-118	47	GBZU01014918.1	88	5e-103	64
												GBZU01014003.1	95	3e-91	48
Tribolium castaneum	T. castaneum	tc	f.l. hsHIF-1alpha (NP_001521.1)	n/a				XP_015835862.1	48	2e-117	44	XP_975469.1	92	3e-143	58	XP_015839672.1^^	99	0	49	NP_001164091.1##	58	3e-87	60
Trichoplax adhaerens	T. adhaerens		f.l. hsHIF-1alpha (NP_001521.1)	n/a				XP_002112392.1	23	4e-30	38	n/a	n/a	n/a	n/a
Triops cancriformis	T. cancriformis		f.l. hsHIF-1alpha (NP_001521.1)	n/a				BAYF01000744.1	35	1e-62	46	BAYF01001533.1	80	4e-52	48
Varroa destructor	V. destructor		I. ricinus (GANP01001023.1)	hypoxia-inducible factor 1-alpha isoform 2, NP_851397.1	55	1e-100	41	ADDG01031350.1	6	0.001	47	n/a	n/a	n/a	n/a
Villosa lienosa	V. lienosa		f.l. hsHIF-1alpha (NP_001521.1)	n/a				JR505721.1	65	9e-97	36	JR539841.1	90	6e-143	62
Xenopus tropicalis	X. tropicalis		n/a	n/a				F6VTE9	n/a	n/a	n/a	NP_988915.1	99	0	84
Zootermopsis nevadensis	Z. nevadensis		f.l. hsHIF-1alpha (NP_001521.1)	n/a				XP_021930799.1	45	6e-126	53	KDR18274.1	92	2e-152	62
* corrected using GAQX01008750.1
^ identified via HMMER analysis of adjacent BLAST hit genomic sequences
** putative non-human HIF-1alpha homologs utilised in "nearest neighbour" BLAST searches were reverse-BLASTed against the human nr protein database to verify that HIF-1alpha, HIF-2alpha or HIF-3alpha was the top hit
% equivalent to hsHIF-1alpha
# equivalent to hsHIF-2alpha
^^ BLAST query sequence human Notch1, P46531.4
## BLAST query sequence human PHD2, Q9GZT9
$$ L. longipalpis WGS contigs AJWK01003744.1 and AJWK01020159.1 were analysed using the Augustus gene prediction server (bioinf.uni-greifswald.de/webaugustus/) using the Aedes aegypti species parameters and the resulting exons were combined to produce a predicted L. longipalpis HIF-1alpha protein sequence.
